# Supplementary material for: Epistasis arises from shifting the rate-limiting step during enzyme evolution of a β-lactamase
Source: Nat Catal. 2024 Feb 23;7(5):499–509. doi: 10.1038/s41929-024-01117-4 (PMC11136654; doi:10.1038/s41929-024-01117-4)
Supplement: Supplementary file 3 — Source data for Fig. 1. [file 41929_2024_1117_MOESM3_ESM.xlsx]

## Sheet: Fig. 1b
	MP24-54	MP24-54	MP24-55	MP24-55	MP24-51	MP24-51	MP24-52	MP24-52	MP24-53	MP24-53	MP21-01
CAZ (mg/L)	OD600-Replicate 1	OD600-Replicate 2	OD600-Replicate 1	OD600-Replicate 2	OD600-Replicate 1	OD600-Replicate 2	OD600-Replicate 1	OD600-Replicate 2	OD600-Replicate 1	OD600-Replicate 2	OD600-Replicate 1	OD600-Replicate 2
0.0001	0.597	0.59	0.583	0.601	0.573	0.593	0.602	0.569	0.624	0.606	0.571	0.6
0.00375	0.617	0.567	0.594	0.595	0.496	0.481	0.592	0.621	0.599	0.585	0.535	0.516
0.0075	0.534	0.58	0.565	0.565	0.535	0.51	0.584	0.57	0.603	0.545	0.446	0.544
0.015	0.566	0.561	0.56	0.544	0.462	0.472	0.564	0.548	0.537	0.481	0.326	0.293
0.03	0.499	0.568	0.539	0.57	0.306	0.316	0.584	0.518	0.605	0.567	0.072	0.067
0.06	0.553	0.57	0.517	0.538	0.235	0.121	0.451	0.434	0.544	0.567	0.069	0.065
0.12	0.48	0.555	0.512	0.538	0.069	0.072	0.343	0.34	0.545	0.5	0.067	0.064
0.24	0.418	0.499	0.462	0.513	0.061	0.062	0.138	0.213	0.338	0.441	0.068	0.065
0.48	0.384	0.379	0.384	0.47	0.061	0.06	0.069	0.07	0.343	0.375	0.067	0.065
0.96	0.065	0.062	0.065	0.061	0.059	0.059	0.059	0.06	0.065	0.059	0.066	0.065
1.92	0.059	0.056	0.052	0.056	0.057	0.062	0.062	0.058	0.058	0.056	0.067	0.067
3.84	0.051	0.055	0.056	0.055	0.056	0.061	0.058	0.058	0.056	0.056	0.067	0.065
7.68	0.052	0.051	0.053	0.052	0.053	0.056	0.053	0.053	0.053	0.052	0.062	0.06
15.36	0.05	0.05	0.05	0.05	0.05	0.052	0.051	0.051	0.05	0.057	0.054	0.053
30.72	0.051	0.05	0.05	0.05	0.049	0.051	0.051	0.049	0.051	0.049	0.053	0.055

## Sheet: Fig. 1e
	Expected fold-change F72L	Expected fold-change S212A	Expected fold-change T213A	Expected fold-change A33V	Determined fold-change A33V
F72L	2.27				2.27
F72L/S212A	2.27	0.4313			8.2987
Q3	2.27	0.4313	0		27.7987
Q4	2.27	0.4313	0	0.81039	36.6883

## Sheet: Fig. 1f
	IC50 foldchange to previous variant
wt	1
F72L	2.3
F72L/S212A	4.8
Q3	2.8
Q4	1.3
