# Supplementary material for: Epistasis arises from shifting the rate-limiting step during enzyme evolution of a β-lactamase
Source: Nat Catal. 2024 Feb 23;7(5):499–509. doi: 10.1038/s41929-024-01117-4 (PMC11136654; doi:10.1038/s41929-024-01117-4)
Supplement: Supplementary file 4 — Source data for Fig. 2. [file 41929_2024_1117_MOESM4_ESM.xlsx]

## Sheet: Fig. 2c 
	Log (IC50)	Log (kcat/KM)
wt	-1.88606	0.556303
F72L	-1.5376	1.52854
S212A	-1.82391	0.778151
T213A	-1.88606	0.732394
F72L/S212A	-0.853872	2.41497
F72L/T213A	-0.752027	2.35218
S212A/T213A	-1.63827	1.54407
Q3	-0.41005	3.21907
Q4	-0.289883	3.44472

## Sheet: Fig. 2d 
CAZ	Q4 burst	CAZ	wtOXA-48	CAZ	F72L	CAZ	F72L/S212A	CAZ	S212A	CAZ	T213A	CAZ	S212A/T213A	CAZ	Q3
(μM)	v0/E0 (s-1)	(μM)	v0/E0 (s-1)	(μM)	v0/E0 (s-1)	(μM)	v0/E0 (s-1)	(μM)	v0/E0 (s-1)	(μM)	v0/E0 (s-1)	(μM)	v0/E0 (s-1)	(μM)	v0/E0 (s-1)
57.5816	0.0499	304.053	0.0011155	256.339	0.00318129	47.9966	0.00880409	328.7	0.00223041	300.999	0.00159474	409.277	0.0141842	46.9433	0.0117573
49.9979	0.0503216	214.839	0.00075789	257.919	0.00306433	40.7289	0.00587427	271.822	0.00137368	226.53	0.00135146	300.577	0.0109298	44.6261	0.0124327
45.1527	0.0433333	110.246	0.00036784	149.324	0.00245468	35.2517	0.0066462	272.981	0.00173743	104.243	0.00048012	230.217	0.0086345	38.7276	0.0135819
37.7797	0.0439474	89.0752	0.00032222	144.057	0.00272368	31.9865	0.00503801	156.276	0.00046754	84.23	0.00033567	101.188	0.00376316	35.989	0.0134123
33.7771	0.045614	58.9509	0.0001467	74.329	0.00181374	25.1401	0.00446199	153.221	0.00109006	56.3177	0.00029795	83.8087	0.00315789	29.3533	0.0130994
31.6705	0.0424854	39.7809	0.00021202	29.3533	0.00095994	16.6084	0.00341521	78.1209	0.00049035	40.0969	0.00017412	52.8418	0.00203947	26.6147	0.0134035
23.4548	0.036462	33.0398	0.00012319	23.8761	0.00083655	217.051	0.0193918	33.9878	9.0819e-05	30.8279	0.00022512	38.201	0.00137398	22.9282	0.0143363
12.7112	0.0241871			58.6349	0.00121023	179.553	0.0140614	25.3507	0.0001714			29.5639	0.0010769	18.8203	0.0099269
51.8938	0.0535088			53.1578	0.00121988	69.7999	0.0133889							27.5627	0.0153216
45.7847	0.047076			45.574	0.00110526	11.9739	0.00478655							21.1376	0.0119181
40.5182	0.0482456			40.2022	0.00105848	10.2886	0.00509649							20.8216	0.0142398
36.305	0.0412281			34.0931	0.00093509	128.574	0.0136082							15.3444	0.0100263
31.6705	0.0385965			30.3012	0.00084678	100.451	0.0123099							12.1845	0.00943567
27.668	0.0377193			24.6134	0.00064152	140.581	0.0154415							9.97261	0.00764035
21.9802	0.0353801			18.9256	0.00047573	97.1856	0.0147427							7.23404	0.00538889
14.3965	0.024269					84.546	0.0125351							4.91679	0.00483041
						43.7834	0.00714912
						52.6311	0.00905556
						28.5106	0.00500585

## Sheet: Fig. 2f
	Burst kcat/KM (M-1 s-1)	Burst k1 (M-1 s-1)
wt	22	15
F72L	306	48
Q4	8521	88600
