# Supplementary material for: Epistasis arises from shifting the rate-limiting step during enzyme evolution of a β-lactamase
Source: Nat Catal. 2024 Feb 23;7(5):499–509. doi: 10.1038/s41929-024-01117-4 (PMC11136654; doi:10.1038/s41929-024-01117-4)
Supplement: Supplementary file 5 — Source data for Fig. 3. [file 41929_2024_1117_MOESM5_ESM.xlsx]

## Sheet: Fig 3b
RMSF Values for OXA48 variants relative to wtOXA48 determined from MD
Variant	Residue
	24	25	26	27	28	29	30	31	32	33	34	35	36	37	38	39	40	41	42	43	44	45	46	47	48	49	50	51	52	53	54	55	56	57	58	59	60	61	62	63	64	65	66	67	68	69	70	71	72
F72L	0.0323125	0.009115	0.0004375	-0.0046575	-0.00595	0.0165975	-0.0045375	-0.0010325	0.01398	0.00865	-0.024735	-0.0381575	-0.039925	-0.07808	-0.076505	-0.0618775	-0.0411	-0.0331625	-0.010305	-0.000505	-0.001185	-0.00528	-0.0103725	-0.006405	-0.0042725	-0.0075275	0.02376	0.02402	0.00435	0.01374	-0.0042475	-0.003885	-0.007195	-0.0006375	0.0012575	0.0096975	0.0157875	0.0047975	0.0039175	0.0099125	0.0026825	0.005805	-0.0071575	0.001265	0.01263	0.041765	0.01295	0.008475	0.00881
F72L standard error	0.0330108	0.0183423	0.0152887	0.0101285	0.0173915	0.0405358	0.0351054	0.0220198	0.0342418	0.0260445	0.0313691	0.043692	0.0659397	0.0934397	0.0794546	0.0580805	0.0324739	0.0186617	0.00790733	0.00551698	0.00545547	0.00655764	0.00732679	0.00901256	0.0165801	0.0156123	0.0156731	0.017945	0.0144462	0.0149623	0.0113329	0.00915941	0.00771163	0.00704115	0.00838645	0.0106214	0.014192	0.0109603	0.00879256	0.0112561	0.0132384	0.0108031	0.0106286	0.0117218	0.00870747	0.0174149	0.00889625	0.00651459	0.00612632
S212A	0.054095	0.0356175	0.0239	-0.000135	0.001605	-0.011345	-0.00448	-0.0017725	0.00543	0.0301475	-0.0036425	-0.020555	-0.018215	-0.069935	-0.0702275	-0.054345	-0.0260025	0.01062	-2e-05	-0.0063775	-0.0032975	-0.0036175	0.004115	0.0044025	0.001845	-0.0135025	0.0145475	0.0239775	0.0114575	0.0287375	0.014485	0.0109225	-0.00321	-0.0016225	-0.003595	-1e-05	0.0044425	-0.0086425	-0.00656	-0.006685	-0.00885	-0.00904	-0.01027	-0.006235	0.012645	0.010505	0.004675	0.0050025	0.0052175
S212A standard error	0.0323411	0.0216901	0.0203648	0.0125916	0.0163118	0.0287188	0.0287494	0.0200424	0.0210754	0.0255622	0.0345103	0.0468272	0.0653457	0.0908831	0.0796212	0.0573778	0.0344517	0.0222145	0.00877057	0.00597127	0.00573208	0.00745548	0.0094435	0.011304	0.0167807	0.0151254	0.0178927	0.0211901	0.0160176	0.0185488	0.013869	0.0119126	0.00930028	0.00793169	0.00883174	0.0123191	0.016397	0.0102681	0.00907218	0.0114361	0.0126991	0.0107558	0.0105516	0.0113276	0.010115	0.0158875	0.00909434	0.00724043	0.008175
T213A	0.0958075	0.04677	0.02616	0.0126575	0.0069	-0.00069	-0.000555	0.00359	-0.0117	-0.000925	-0.02607	-0.042465	-0.0580725	-0.10185	-0.0685875	-0.0493975	-0.0247975	-0.009935	-0.004095	-0.0029925	0.0046675	0.003785	0.0035975	0.0111475	0.024025	0.0048925	0.0405975	0.04178	0.028345	0.0379825	0.017475	0.00659	-0.0007525	0.000655	0.0034825	0.001615	-0.0031825	-0.0036175	-0.0044475	-0.005645	-0.006795	0.0027325	-0.0125275	-0.0096875	-0.00226	0.0138375	0.00303	0.005125	0.0030525
T213A standard error	0.0354182	0.0201187	0.0158116	0.0112913	0.0170331	0.0290777	0.0281882	0.0190977	0.0179448	0.0232926	0.0300053	0.0404552	0.0575358	0.0810745	0.0731861	0.0556576	0.035392	0.0231839	0.00884137	0.00557165	0.00586512	0.00670751	0.00737962	0.00917147	0.0172905	0.0156324	0.0184707	0.0196065	0.0149603	0.0171479	0.011723	0.0090644	0.00803638	0.00759198	0.00881193	0.0105935	0.0133867	0.0109106	0.00878721	0.0112811	0.0128159	0.0110288	0.0102544	0.010789	0.00795184	0.0136289	0.00672234	0.00573139	0.00570429
F72L/S212A	0.0008775	0.0004625	0.001635	-0.0074775	-0.01259	-0.0063125	-0.0059375	-0.0025625	-0.0097325	0.000715	-0.02341	-0.0369725	-0.039485	-0.0641975	-0.0563125	-0.036845	-0.02425	-0.0282775	-0.0220825	-0.011045	-0.0042125	-0.0047	-0.0061275	-0.0121775	-0.018945	-0.01035	0.00211	0.007305	0.0038825	0.00457	-0.01104	-0.0036575	-0.0083275	-0.0068925	-0.004335	-0.0051825	-0.0082475	-0.0105375	-0.0036775	-0.006	-0.0145	-0.015055	-0.019235	-0.00489	0.015075	0.0295325	0.0013675	0.00355	0.009925
F72L/S212A standard error	0.0332257	0.0194043	0.015528	0.0114076	0.014828	0.0296438	0.0295007	0.0200871	0.0185957	0.0206374	0.0310416	0.0440167	0.0624997	0.0933275	0.0913102	0.0685597	0.0394008	0.0212669	0.0076918	0.00513552	0.00573148	0.00681824	0.00715724	0.00811652	0.0144545	0.0143217	0.0155924	0.0168103	0.013227	0.0137026	0.0108341	0.00930295	0.00827008	0.0072906	0.00933273	0.00993356	0.01242	0.0102015	0.00876635	0.0103557	0.0116762	0.0101552	0.00985912	0.0111025	0.010665	0.0154522	0.00865522	0.00756436	0.0082069
F72L/T213A	0.050925	0.0429275	0.0316275	0.0101125	0.006155	-0.01687	-0.0279675	-0.0101575	-0.008145	0.0056325	-0.026325	-0.0454575	-0.03988	-0.0725375	-0.0468025	-0.0374875	-0.0157275	-0.0321925	-0.0055725	0.0068375	0.0081475	0.00421	0.00708	0.011155	0.01352	0.00203	0.0113925	0.021885	0.0243	0.032955	0.0127775	0.0158825	0.00445	0.0068625	0.016085	0.01697	0.0138925	0.01516	0.0188275	0.024775	0.02097	0.031445	0.0171475	0.03044	0.0310525	0.068495	0.02957	0.0200025	0.0193775
F72L/T213A standard error	0.0355042	0.0225407	0.0181192	0.0125364	0.0158686	0.0305652	0.0291863	0.0204705	0.0225645	0.0222809	0.029711	0.0416383	0.0679385	0.0979537	0.0900221	0.067812	0.041025	0.01976	0.00853223	0.00638186	0.00625496	0.0072427	0.00928532	0.0118592	0.0193555	0.0192068	0.0196929	0.0215562	0.0188281	0.0191816	0.0130669	0.0115489	0.00864214	0.00757215	0.00951221	0.0114504	0.0137503	0.0114951	0.0105029	0.0124829	0.0135427	0.0127121	0.0124073	0.0152348	0.0112088	0.0179116	0.0133522	0.00968007	0.00827598
Q3	0.0347575	0.0185325	-0.001755	-0.005735	-0.0029725	-0.0079075	0.00363	-0.0015075	-0.0221675	0.010635	-0.0201475	-0.059485	-0.06423	-0.106595	-0.106728	-0.06764	-0.02811	0.005215	-0.0015075	-0.003165	0.00136	0.002755	0.00165	0.000835	-0.0040725	-0.01273	0.008425	0.0221975	0.008225	0.01777	0.0040025	0.0041375	-0.002565	-0.0027775	0.0020875	0.0035825	0.0122375	0.0033375	0.0008375	0.0044675	0.003095	0.0100875	0.0049625	0.015895	0.0260875	0.051965	0.012095	0.008605	0.0097325
Q3 standard error	0.0352084	0.0187224	0.0135166	0.0101568	0.0161438	0.029371	0.0273778	0.0166615	0.0164913	0.0211301	0.0277762	0.036927	0.0508181	0.0739366	0.065014	0.0511107	0.0312149	0.0212494	0.00813873	0.00662699	0.00620125	0.00737964	0.0085818	0.00958859	0.0159537	0.0144796	0.0149907	0.0158589	0.0130548	0.0138882	0.0112179	0.00881676	0.00765108	0.007326	0.00899216	0.0109508	0.0145404	0.0110082	0.00872777	0.0104617	0.01246	0.0108771	0.0105336	0.0116278	0.0100492	0.0153342	0.00729304	0.00663629	0.00669585
Q4	0.0041375	-0.0093875	-0.01111	-0.016	-0.035155	-0.0522825	-0.0458325	-0.0083875	0.0025475	-0.0251475	-0.0204525	0.0169275	0.03338	0.0284675	-0.00779	-0.06066	-0.0445525	-0.052985	-0.0285575	-0.0134025	-0.0063275	-0.00337	-0.007295	-0.00507	-0.0119725	-0.0155175	-0.0123175	0.0032475	0.0144125	0.015655	-0.0063375	-0.00464	-0.013	-0.008755	-0.0086	-0.0104325	-0.0145925	-0.0146675	-0.008825	-0.0087	-0.01206	-0.00819	-0.0168975	-0.00085	0.00686	0.0382225	0.0034975	0.003735	0.00736
Q4 standard error	0.0330951	0.0173765	0.0138015	0.0103656	0.0160553	0.0345232	0.03109	0.0282883	0.0231045	0.0201639	0.0333067	0.0524674	0.0763347	0.105122	0.0864994	0.0571862	0.0325363	0.0182101	0.00706417	0.00536421	0.00529821	0.00640436	0.00679759	0.00829256	0.0156814	0.0147184	0.0161813	0.0184433	0.0157625	0.0155464	0.0111132	0.00884447	0.00765406	0.00694173	0.00743086	0.00873513	0.0107485	0.00864444	0.00755449	0.00949509	0.0105518	0.00960529	0.00917627	0.0101148	0.00893898	0.0145286	0.0068626	0.00587366	0.0067899
Q4 template Q5	-0.009745	-0.017825	-0.0169525	-0.018025	-0.0165475	-0.0688725	-0.03783	-0.02221	-0.0094925	-0.016555	-0.0167075	0.00953	0.007415	0.0146325	0.0116075	-0.0127975	0.00611	-0.0343975	-0.02408	-0.0135825	-0.008715	-0.0120625	-0.019705	-0.0203225	-0.0402775	-0.035945	-0.0048375	0.00344	-0.009	-0.00454	-0.0102275	-0.01363	-0.01565	-0.0102575	-0.005855	-0.01309	-0.0113725	-0.01242	-0.010945	-0.0097925	-0.0134375	-0.01305	-0.0164575	-0.0075675	0.006175	0.0308525	-0.0039275	-0.0043325	-0.0018175
Q4 template Q5 standard error	0.0362948	0.0197194	0.0145622	0.0103891	0.0163198	0.0293973	0.0268386	0.0188091	0.0190825	0.020879	0.0306914	0.0467028	0.0628793	0.092652	0.0876637	0.0667363	0.0430399	0.0205061	0.00796338	0.00579829	0.00553075	0.00607723	0.00681117	0.00782599	0.0145753	0.01444	0.0154846	0.0170407	0.0135914	0.0137605	0.010497	0.00795806	0.00697716	0.00666894	0.00780619	0.0089361	0.0114738	0.00964495	0.00783188	0.00990315	0.0114194	0.00986725	0.0100344	0.010792	0.00855184	0.0138836	0.00618414	0.00509792	0.00536395
[truncated: 193 more columns]

## Sheet: Fig 3c
PCA values of OXA48 variants determined by MD
Variant	PCA1
	-2.5	-2.45	-2.4	-2.35	-2.3	-2.25	-2.2	-2.15	-2.1	-2.05	-2	-1.95	-1.9	-1.85	-1.8	-1.75	-1.7	-1.65	-1.6	-1.55	-1.5	-1.45	-1.4	-1.35	-1.3	-1.25	-1.2	-1.15	-1.1	-1.05	-1	-0.95	-0.9	-0.85	-0.8	-0.75	-0.7	-0.65	-0.6	-0.55	-0.5	-0.45	-0.4	-0.35	-0.3	-0.25	-0.2	-0.15	-0.1
OXA48, cluster 1	0	0	0	0	0	0	0	0	0	0	0	0	0	0	0	0	0	0	0	0	0	0	0	0	0	0	0	0	0	0	0	0	0	0	0	0	0	0	0	0	0	0	0	0	0	0.00347625	0.140209	0.290846	0.25956
OXA48, cluster 2	0	0	0	0	0	0	0	0	0	0	0	0.00463499	0.00115875	0.00347625	0.0115875	0.0104287	0.0301275	0.0359212	0.0602549	0.0938586	0.114716	0.178447	0.206257	0.276941	0.360371	0.374276	0.484357	0.549247	0.589803	0.618772	0.641947	0.680185	0.641947	0.608343	0.557358	0.514484	0.475087	0.425261	0.391657	0.366165	0.276941	0.314021	0.285052	0.249131	0.244496	0.24102	0.121669	0.00347625	0
F72L cluster 1	0	0	0	0	0	0	0	0	0	0	0	0	0	0	0	0	0	0	0	0	0	0	0	0	0	0	0	0	0	0	0	0	0	0	0	0	0	0	0	0	0	0	0	0	0	0.0115875	0.156431	0.318656	0.345307
F72L cluster 2	0	0	0	0	0	0	0	0	0	0.00115875	0.0023175	0	0.0023175	0.00347625	0.00579374	0.00463499	0.0104287	0.0220162	0.0336037	0.0347625	0.0451912	0.0741599	0.0903824	0.10197	0.115875	0.156431	0.180765	0.207416	0.237543	0.300116	0.244496	0.304751	0.311703	0.267671	0.334878	0.307068	0.276941	0.272306	0.254925	0.254925	0.239861	0.219003	0.220162	0.22248	0.219003	0.202781	0.0926999	0.00463499	0
S212A cluster 1	0	0	0	0	0	0	0	0	0	0	0	0	0	0	0	0	0	0	0	0	0	0	0	0	0	0	0	0	0	0	0	0	0	0	0	0	0	0	0	0	0	0	0	0	0	0.00579374	0.207416	0.320973	0.422943
S212A cluster 2	0	0	0.00115875	0	0.00115875	0.00115875	0	0.00463499	0.00347625	0.00463499	0.00695249	0.0127462	0.0173812	0.0173812	0.02781	0.032445	0.0405562	0.0648899	0.0718424	0.0869061	0.119351	0.144844	0.165701	0.221321	0.229432	0.316338	0.323291	0.363847	0.382387	0.426419	0.443801	0.468134	0.505214	0.500579	0.466976	0.432213	0.433372	0.429896	0.413673	0.376593	0.346466	0.314021	0.322132	0.273465	0.340672	0.292005	0.155272	0.00695249	0
T213A cluster 1	0	0	0	0	0	0	0	0	0	0	0	0	0	0	0	0	0	0	0	0	0	0	0	0	0	0	0	0	0	0	0	0	0	0	0	0	0	0	0	0	0	0	0	0	0	0.00463499	0.156431	0.263036	0.295481
T213A cluster 2	0.00115875	0	0	0	0.0023175	0	0.0023175	0.00347625	0.00115875	0.00579374	0.00579374	0.00347625	0.00579374	0.0115875	0.0127462	0.0162225	0.0243337	0.0312862	0.0382387	0.0614137	0.0695249	0.115875	0.13905	0.212051	0.275782	0.330243	0.354577	0.418308	0.448436	0.493627	0.523754	0.507532	0.497103	0.483198	0.523754	0.511008	0.418308	0.434531	0.399768	0.347625	0.283893	0.260718	0.232908	0.229432	0.206257	0.273465	0.115875	0.00579374	0
F72L/S212A cluster 1	0	0	0	0	0	0	0	0	0	0	0	0	0	0	0	0	0	0	0	0	0	0	0	0	0	0	0	0	0	0	0	0	0	0	0	0	0	0	0	0	0	0	0	0	0	0.0173812	0.24102	0.420626	0.433372
F72L/S212A cluster 2	0	0	0	0	0	0	0	0	0	0	0	0	0	0	0	0	0.00115875	0	0.00115875	0.00115875	0.00579374	0.00695249	0.013905	0.0162225	0.01854	0.0312862	0.0336037	0.0382387	0.0672074	0.0799537	0.0741599	0.0984936	0.123986	0.146002	0.15759	0.198146	0.198146	0.229432	0.238702	0.25956	0.254925	0.251448	0.236385	0.279258	0.310545	0.325608	0.14832	0.00115875	0
F72L/T213A cluster 1	0	0	0	0	0	0	0	0	0	0	0	0	0	0	0	0	0	0	0	0	0	0	0	0	0	0	0	0	0	0	0	0	0	0	0	0	0	0	0	0	0	0	0	0	0	0.00463499	0.123986	0.219003	0.258401
F72L/T213A cluster 2	0	0	0	0	0	0	0	0	0	0	0.00115875	0	0.00115875	0	0.00811124	0.00347625	0.00463499	0.00811124	0.00347625	0.0173812	0.0173812	0.02781	0.0266512	0.0451912	0.0637312	0.0648899	0.0926999	0.114716	0.155272	0.184241	0.210892	0.198146	0.23175	0.238702	0.247972	0.271147	0.264195	0.260718	0.25029	0.242178	0.243337	0.234067	0.230591	0.237543	0.224797	0.210892	0.0938586	0.00695249	0
Q3 cluster 1	0	0	0	0	0	0	0	0	0	0	0	0	0	0	0	0	0	0	0	0	0	0	0	0	0	0	0	0	0	0	0	0	0	0	0	0	0	0	0	0	0	0	0	0	0	0.00926999	0.146002	0.234067	0.281576
Q3 cluster 2	0	0	0	0	0	0	0	0	0	0.00115875	0.00347625	0.00347625	0.00579374	0.00811124	0.01854	0.0162225	0.0173812	0.0312862	0.0359212	0.0533024	0.0718424	0.0730012	0.104287	0.119351	0.163384	0.181924	0.215527	0.246813	0.29664	0.359212	0.358053	0.402086	0.429896	0.450753	0.455388	0.434531	0.438007	0.406721	0.38934	0.38007	0.292005	0.314021	0.288528	0.253766	0.245655	0.221321	0.112399	0.00579374	0
Q4 cluster 1	0	0	0	0	0	0	0	0	0	0	0	0	0	0	0	0	0	0	0	0	0	0	0	0	0	0	0	0	0	0	0	0	0	0	0	0	0	0	0	0	0	0	0	0	0	0.0196987	0.188876	0.322132	0.369641
Q4 cluster 2	0	0	0	0	0	0	0	0	0	0	0	0	0	0	0	0	0	0	0.00115875	0	0	0.00115875	0.00463499	0.00579374	0.00695249	0.0104287	0.0104287	0.0162225	0.0208575	0.0289687	0.0289687	0.0579374	0.0498262	0.0521437	0.0730012	0.0764774	0.0822711	0.0822711	0.0915411	0.115875	0.127462	0.118192	0.154114	0.183082	0.214368	0.205098	0.0695249	0	0
Q4 template Q5 cluster 1	0	0	0	0	0	0	0	0	0	0	0	0	0	0	0	0	0	0	0	0	0	0	0	0	0	0	0	0	0	0	0	0	0	0	0	0	0	0	0	0	0	0	0	0	0	0.00579374	0.152955	0.307068	0.320973
Q4 template Q5 cluster 2	0	0	0	0	0	0	0	0	0	0	0	0.00115875	0.00579374	0.00347625	0.00463499	0.00463499	0.00463499	0.0127462	0.02781	0.02781	0.0498262	0.0556199	0.0648899	0.0880649	0.114716	0.0961761	0.121669	0.149479	0.1854	0.169177	0.195829	0.221321	0.22248	0.227115	0.243337	0.221321	0.251448	0.242178	0.238702	0.206257	0.221321	0.202781	0.207416	0.17613	0.228273	0.237543	0.0706837	0.00347625	0
[truncated: 52 more columns]
